# Supplementary material for: ﻿Ficusmotuoensis (Moraceae), a new species from southwest China
Source: PhytoKeys. 2022 Sep 6;206:119–27. doi: 10.3897/phytokeys.206.89338 (PMC9848943; doi:10.3897/phytokeys.206.89338)
Supplement: XML Treatment for Ficus motuoensis [file phytokeys.206.89338-treatment1.xml]

<!DOCTYPE tp:taxon-treatment
  PUBLIC "-//TaxonX//DTD Taxonomic Treatment Publishing DTD v0 20100105//EN" "tax-treatment-NSO.dtd">
<tp:taxon-treatment xmlns:tp="http://www.plazi.org/taxpub"><tp:treatment-meta><kwd-group><label>Taxon classification</label><kwd>
                <named-content content-type="kingdom">Plantae</named-content>
              </kwd><kwd>
                <named-content content-type="order">Rosales</named-content>
              </kwd><kwd>
                <named-content content-type="family">Moraceae</named-content>
              </kwd></kwd-group><mixed-citation publication-type="journal"><person-group><name><surname>Zhang</surname><given-names>Zhen</given-names></name><name><surname>Zhang</surname><given-names>Mei-Jiao</given-names></name><name><surname>Zhang</surname><given-names>Jian-Hang</given-names></name><name><surname>Zhang</surname><given-names>De-Shun</given-names></name><name><surname>Li</surname><given-names>Hong-Qing</given-names></name></person-group><article-title>﻿<italic><tp:taxon-name><tp:taxon-name-part taxon-name-part-type="genus" reg="Ficus">Ficus</tp:taxon-name-part><tp:taxon-name-part taxon-name-part-type="species" reg="motuoensis">motuoensis</tp:taxon-name-part></tp:taxon-name></italic> (<tp:taxon-name><tp:taxon-name-part taxon-name-part-type="family">Moraceae</tp:taxon-name-part></tp:taxon-name>), a new species from southwest China</article-title><source>PhytoKeys</source><day>06</day><month>09</month><year>2022</year><volume>206</volume><fpage>119</fpage><lpage>127</lpage><pub-id pub-id-type="doi">10.3897/phytokeys.206.89338</pub-id></mixed-citation></tp:treatment-meta><tp:nomenclature><label>﻿</label><tp:taxon-name>
              <object-id xmlns:xlink="http://www.w3.org/1999/xlink" content-type="arpha" xlink:type="simple">0CF26215-93C4-5BDA-86AE-45DE3C908ADD</object-id>
              <tp:taxon-name-part taxon-name-part-type="genus" reg="Ficus">Ficus</tp:taxon-name-part>
              <tp:taxon-name-part taxon-name-part-type="species" reg="motuoensis">motuoensis</tp:taxon-name-part>
              <object-id xmlns:xlink="http://www.w3.org/1999/xlink" content-type="ipni" xlink:type="simple">urn:lsid:ipni.org:names:77304424-1</object-id>
            </tp:taxon-name><tp:taxon-authority>Zhen Zhang &amp; Hong Qing Li</tp:taxon-authority><tp:taxon-status xmlns:xlink="http://www.w3.org/1999/xlink" xlink:type="simple">sp. nov.</tp:taxon-status><xref ref-type="fig" rid="F2">Figs 2</xref><xref ref-type="fig" rid="F3">, 3</xref></tp:nomenclature><tp:treatment-sec sec-type="material" id="SECID0E4LAE"><title>Type.</title><p>China. Tibet (Xizang): Linzhi, Motuo, Deergong. 25 Jun 2021, <italic>Zhen Zhang &amp; Jian-Hang Zhang ZZ966</italic> (holotype HSNU00079864!, isotype HSNU00079862!); paratype <italic>Zhen Zhang &amp; Jian-Hang Zhang ZZ905</italic> (HSNU00079863!), <italic>Zhen Zhang &amp; Jian-Hang Zhang ZZ955</italic> (HSNU00079861!), <italic>Zhen Zhang &amp; Jian-Hang Zhang ZZ962</italic> (HSNU00079865!, HSNU00079866!, HSNU00079867!).</p></tp:treatment-sec><tp:treatment-sec sec-type="diagnosis" id="SECID0ELMAE"><title>Diagnosis.</title><p><italic><tp:taxon-name><tp:taxon-name-part taxon-name-part-type="genus" reg="Ficus">Ficus</tp:taxon-name-part><tp:taxon-name-part taxon-name-part-type="species" reg="motuoensis">motuoensis</tp:taxon-name-part></tp:taxon-name></italic> is similar to <italic><tp:taxon-name><tp:taxon-name-part taxon-name-part-type="genus" reg="Ficus">F.</tp:taxon-name-part><tp:taxon-name-part taxon-name-part-type="species" reg="disticha">disticha</tp:taxon-name-part></tp:taxon-name></italic> in the shape and texture of the bathyphylls, but differs from the latter by its larger acrophylls (4.5–6.5 cm in <italic><tp:taxon-name><tp:taxon-name-part taxon-name-part-type="genus" reg="Ficus">F.</tp:taxon-name-part><tp:taxon-name-part taxon-name-part-type="species" reg="motuoensis">motuoensis</tp:taxon-name-part></tp:taxon-name></italic> versus 2.5–5 cm in <italic><tp:taxon-name><tp:taxon-name-part taxon-name-part-type="genus" reg="Ficus">F.</tp:taxon-name-part><tp:taxon-name-part taxon-name-part-type="species" reg="disticha">disticha</tp:taxon-name-part></tp:taxon-name></italic>) and larger syconia (8–10 mm in <italic><tp:taxon-name><tp:taxon-name-part taxon-name-part-type="genus" reg="Ficus">F.</tp:taxon-name-part><tp:taxon-name-part taxon-name-part-type="species" reg="motuoensis">motuoensis</tp:taxon-name-part></tp:taxon-name></italic> versus 3–6 mm in <italic><tp:taxon-name><tp:taxon-name-part taxon-name-part-type="genus" reg="Ficus">F.</tp:taxon-name-part><tp:taxon-name-part taxon-name-part-type="species" reg="disticha">disticha</tp:taxon-name-part></tp:taxon-name></italic>). The new species also resembles <italic><tp:taxon-name><tp:taxon-name-part taxon-name-part-type="genus" reg="Ficus">F.</tp:taxon-name-part><tp:taxon-name-part taxon-name-part-type="species" reg="hederacea">hederacea</tp:taxon-name-part></tp:taxon-name></italic> and <italic><tp:taxon-name><tp:taxon-name-part taxon-name-part-type="genus" reg="Ficus">F.</tp:taxon-name-part><tp:taxon-name-part taxon-name-part-type="species" reg="diversiformis">diversiformis</tp:taxon-name-part></tp:taxon-name></italic> in the aspect of the acrophylls, but can be distinguished from these by its globose and spotted syconia (versus without spots in <italic><tp:taxon-name><tp:taxon-name-part taxon-name-part-type="genus" reg="Ficus">F.</tp:taxon-name-part><tp:taxon-name-part taxon-name-part-type="species" reg="hederacea">hederacea</tp:taxon-name-part></tp:taxon-name></italic> and <italic><tp:taxon-name><tp:taxon-name-part taxon-name-part-type="genus" reg="Ficus">F.</tp:taxon-name-part><tp:taxon-name-part taxon-name-part-type="species" reg="diversiformis">diversiformis</tp:taxon-name-part></tp:taxon-name></italic>) with a shorter peduncle (1–2 mm in <italic><tp:taxon-name><tp:taxon-name-part taxon-name-part-type="genus" reg="Ficus">F.</tp:taxon-name-part><tp:taxon-name-part taxon-name-part-type="species" reg="motuoensis">motuoensis</tp:taxon-name-part></tp:taxon-name></italic> versus 10–12 mm in <italic><tp:taxon-name><tp:taxon-name-part taxon-name-part-type="genus" reg="Ficus">F.</tp:taxon-name-part><tp:taxon-name-part taxon-name-part-type="species" reg="hederacea">hederacea</tp:taxon-name-part></tp:taxon-name></italic> and 3–12 mm in <italic><tp:taxon-name><tp:taxon-name-part taxon-name-part-type="genus" reg="Ficus">F.</tp:taxon-name-part><tp:taxon-name-part taxon-name-part-type="species" reg="diversiformis">diversiformis</tp:taxon-name-part></tp:taxon-name></italic>).</p></tp:treatment-sec><tp:treatment-sec sec-type="description" id="SECID0EARAE"><title>Description.</title><p>Gynodioecious root-climber. Branchlets densely pale pubescent, glabrous in biennial branches, with some lenticels in biennial branches. Stipules 2, 2–3 mm in length, long triangular-lanceolate, glabrous, reddish-brown, caducous; bathyphylls distichous, petiole 2.5–4 mm, greenish to light brown, adaxially furrowed, densely white pubescent at the both sides of furrow, lamina elliptical, 1.5–2.5 × 0.8–1.2 cm, symmetric, thinly chartaceous, base rounded, apex acute, margin entire, veins 4–5 pairs, abaxially slightly raised, basal vein up to 1/3 the length of the lamina, both surfaces glabrous, the abaxially surface tessellate; acrophylls distichous, petiole 5–10 mm, brown, subgrabrous, adaxially furrowed, lamina elliptical, 4.5–6.5 × 2.5–3.5(–4) cm, coriaceous, base rounded, apex acute to obtuse, margin entire, veins 5–6(–7) pairs, abaxially slightly raised, basal vein up to 1/3 the length of the lamina, both surfaces glabrous, the abaxially surface tessellate. Figs axillary on the leafy or leafless branchlets, in pairs or sometimes solitary; peduncle 1–2 mm, basal bracts 3, ca. 1 mm in length, broadly ovate, glabrous; receptacle globose, 8–10 mm in diameter when fresh, greenish to red when mature, densely covered by light-green speckles, glabrous; ostiole ca. 2 mm in diameter; internal hairs absent. Staminate flowers numerous, scattered, sessile; calyces 3–4, light pink, translucent, glabrous, ovate-lanceolate, ca. 2 mm in length; stamens 2–3, slightly shorter than calyx; anther oblong, ca. 1.2 mm in length, not mucronate; filament free, ca. 0.6 mm in length, a few hairs born on the joint of filaments. Gall flowers numerous, sessile; calyx 3–5, light pink, translucent, lanceolate to linear, 2–2.5 mm in length, glabrous; ovary elliptical, base constricted to being gynophore, 0.5–2 mm; style subapical, short, ca. 0.2 mm in length; stigma funnel-form, margin lacerate. Pistillate flowers not seen.</p><fig id="F2" position="float" orientation="portrait"><object-id xmlns:xlink="http://www.w3.org/1999/xlink" content-type="doi" xlink:type="simple">10.3897/phytokeys.206.89338.figure2</object-id><object-id xmlns:xlink="http://www.w3.org/1999/xlink" content-type="arpha" xlink:type="simple">4BAE375D-363E-5F7F-8AA0-E0C0BDD219E6</object-id><label>Figure 2.</label><caption><p>Illustration of <italic><tp:taxon-name><tp:taxon-name-part taxon-name-part-type="genus" reg="Ficus">Ficus</tp:taxon-name-part><tp:taxon-name-part taxon-name-part-type="species" reg="motuoensis">motuoensis</tp:taxon-name-part></tp:taxon-name></italic><bold>A</bold> fruit branch <bold>B</bold> vegetative branch <bold>C</bold> adaxial surface of acrophylls <bold>D</bold> abaxial surface of acrophylls <bold>E</bold> syconia <bold>F</bold> profile of staminate inflorescence <bold>G</bold> ostiole bracts <bold>H</bold> staminate flower <bold>I</bold> gall flower.</p></caption><graphic xmlns:xlink="http://www.w3.org/1999/xlink" xlink:href="phytokeys-206-119_article-89338__-g002.jpg" position="float" orientation="portrait" xlink:type="simple" id="oo_739001.jpg"><uri content-type="original_file" xlink:type="simple">https://binary.pensoft.net/fig/739001</uri></graphic></fig></tp:treatment-sec><tp:treatment-sec sec-type="Chinese name" id="SECID0EPSAE"><title>Chinese name.</title><p>Mo Tuo Rong (墨脱榕).</p></tp:treatment-sec><tp:treatment-sec sec-type="etymology" id="SECID0EUSAE"><title>Etymology.</title><p>The specific epithet indicates its type locality, Motuo County, Tibet, in China.</p></tp:treatment-sec><tp:treatment-sec sec-type="distribution" id="SECID0EZSAE"><title>Distribution and habitat.</title><p>Only found in the type locality, i.e. China: Tibet, Linzhi, Motuo County. However, considering that Motuo is close to Assam in India, the new species probably also exists in India. The new species develops very well in the type locality, as it has been recorded in five different villages (Bari, Yarang, Gelin, Deergong and Maniweng). The individuals of the new species are rather abundant without the risk of extinction. The new species grows in the tropical monsoon forest climbing on substrates, such as soils and tree trunks, whereas its fertile branches often break away from the substrate at the time of reproduction. It is located at an altitude of 700–2000 m.</p></tp:treatment-sec><tp:treatment-sec sec-type="notes" id="SECID0E5SAE"><title>Note.</title><p>Based on the morphological traits and phylogenetic placement, the new species is related to <italic><tp:taxon-name><tp:taxon-name-part taxon-name-part-type="genus" reg="Ficus">F.</tp:taxon-name-part><tp:taxon-name-part taxon-name-part-type="species" reg="disticha">disticha</tp:taxon-name-part></tp:taxon-name></italic>, <italic><tp:taxon-name><tp:taxon-name-part taxon-name-part-type="genus" reg="Ficus">F.</tp:taxon-name-part><tp:taxon-name-part taxon-name-part-type="species" reg="diversiformis">diversiformis</tp:taxon-name-part></tp:taxon-name></italic> and <italic><tp:taxon-name><tp:taxon-name-part taxon-name-part-type="genus" reg="Ficus">F.</tp:taxon-name-part><tp:taxon-name-part taxon-name-part-type="species" reg="hederacea">hederacea</tp:taxon-name-part></tp:taxon-name></italic>. In the latest division framework of <italic><tp:taxon-name><tp:taxon-name-part taxon-name-part-type="genus" reg="Ficus">Ficus</tp:taxon-name-part></tp:taxon-name></italic>, these three species were assigned to sect. <tp:taxon-name><tp:taxon-name-part taxon-name-part-type="genus" reg="Ficus"/><tp:taxon-name-part taxon-name-part-type="section" reg="Apiosycea">Apiosycea</tp:taxon-name-part></tp:taxon-name> (Miq.) Pedern. &amp; Romaniuc (<xref ref-type="bibr" rid="B21">Zhang et al. 2020</xref>). However, the taxa in sect. <tp:taxon-name><tp:taxon-name-part taxon-name-part-type="genus" reg="Ficus"/><tp:taxon-name-part taxon-name-part-type="section" reg="Apiosycea">Apiosycea</tp:taxon-name-part></tp:taxon-name> are mainly distributed in Malesia (<xref ref-type="bibr" rid="B21">Zhang et al. 2020</xref>). In total, six Chinese taxa belong to sect. <tp:taxon-name><tp:taxon-name-part taxon-name-part-type="genus" reg="Ficus"/><tp:taxon-name-part taxon-name-part-type="section" reg="Apiosycea">Apiosycea</tp:taxon-name-part></tp:taxon-name>, including <italic><tp:taxon-name><tp:taxon-name-part taxon-name-part-type="genus" reg="Ficus">F.</tp:taxon-name-part><tp:taxon-name-part taxon-name-part-type="species" reg="hederacea">hederacea</tp:taxon-name-part></tp:taxon-name></italic>, <italic><tp:taxon-name><tp:taxon-name-part taxon-name-part-type="genus" reg="Ficus">F.</tp:taxon-name-part><tp:taxon-name-part taxon-name-part-type="species" reg="laevis">laevis</tp:taxon-name-part></tp:taxon-name></italic>, <italic><tp:taxon-name><tp:taxon-name-part taxon-name-part-type="genus" reg="Ficus">F.</tp:taxon-name-part><tp:taxon-name-part taxon-name-part-type="species" reg="punctata">punctata</tp:taxon-name-part></tp:taxon-name></italic> Thunb., <italic><tp:taxon-name><tp:taxon-name-part taxon-name-part-type="genus" reg="Ficus">F.</tp:taxon-name-part><tp:taxon-name-part taxon-name-part-type="species" reg="sagittata">sagittata</tp:taxon-name-part></tp:taxon-name></italic> Vahl, <italic><tp:taxon-name><tp:taxon-name-part taxon-name-part-type="genus" reg="Ficus">F.</tp:taxon-name-part><tp:taxon-name-part taxon-name-part-type="species" reg="trichocarpa">trichocarpa</tp:taxon-name-part></tp:taxon-name></italic> Blume and <italic><tp:taxon-name><tp:taxon-name-part taxon-name-part-type="genus" reg="Ficus">F.</tp:taxon-name-part><tp:taxon-name-part taxon-name-part-type="species" reg="villosa">villosa</tp:taxon-name-part></tp:taxon-name></italic> Blume, but south China is only the northern limit of their distribution range (<xref ref-type="bibr" rid="B5">Chang et al. 1998</xref>; <xref ref-type="bibr" rid="B2">Berg and Corner 2005</xref>). Therefore, the new species, which is endemic to southwest China, could be very useful for exploring the biogeography of sect. <tp:taxon-name><tp:taxon-name-part taxon-name-part-type="genus" reg="Ficus"/><tp:taxon-name-part taxon-name-part-type="section" reg="Apiosycea">Apiosycea</tp:taxon-name-part></tp:taxon-name>.</p><fig id="F3" position="float" orientation="portrait"><object-id xmlns:xlink="http://www.w3.org/1999/xlink" content-type="doi" xlink:type="simple">10.3897/phytokeys.206.89338.figure3</object-id><object-id xmlns:xlink="http://www.w3.org/1999/xlink" content-type="arpha" xlink:type="simple">7D1D57DE-31B0-520C-9916-703C75584838</object-id><label>Figure 3.</label><caption><p>Illustration of <italic><tp:taxon-name><tp:taxon-name-part taxon-name-part-type="genus" reg="Ficus">Ficus</tp:taxon-name-part><tp:taxon-name-part taxon-name-part-type="species" reg="motuoensis">motuoensis</tp:taxon-name-part></tp:taxon-name></italic><bold>A</bold> fruit branch <bold>B</bold> vegetative branch <bold>C</bold> abaxial surface of acrophylls <bold>D</bold> syconium <bold>E</bold> staminate flower <bold>F</bold> gall flower.</p></caption><graphic xmlns:xlink="http://www.w3.org/1999/xlink" xlink:href="phytokeys-206-119_article-89338__-g003.jpg" position="float" orientation="portrait" xlink:type="simple" id="oo_739002.jpg"><uri content-type="original_file" xlink:type="simple">https://binary.pensoft.net/fig/739002</uri></graphic></fig></tp:treatment-sec><ref-list><ref id="B21"><mixed-citation xmlns:xlink="http://www.w3.org/1999/xlink" xlink:type="simple"><person-group><name name-style="western"><surname>Zhang</surname><given-names>Z</given-names></name><name name-style="western"><surname>Wang</surname><given-names>XM</given-names></name><name name-style="western"><surname>Liao</surname><given-names>S</given-names></name><name name-style="western"><surname>Zhang</surname><given-names>JH</given-names></name><name name-style="western"><surname>Li</surname><given-names>HQ</given-names></name></person-group> (<year>2020</year>) <article-title>Phylogenetic reconstruction of <tp:taxon-name><tp:taxon-name-part taxon-name-part-type="genus">Ficus</tp:taxon-name-part><tp:taxon-name-part taxon-name-part-type="infraspecific-rank">subg.</tp:taxon-name-part><tp:taxon-name-part taxon-name-part-type="subgenus">Synoecia</tp:taxon-name-part></tp:taxon-name> and its allies (<tp:taxon-name><tp:taxon-name-part taxon-name-part-type="family">Moraceae</tp:taxon-name-part></tp:taxon-name>), with implications on the origin of the climbing habit.</article-title><source>Taxon</source><volume>69</volume>(<issue>5</issue>): <fpage>927</fpage>–<lpage>945</lpage>. <ext-link xlink:href="10.1002/tax.12282" ext-link-type="doi" xlink:type="simple">https://doi.org/10.1002/tax.12282</ext-link></mixed-citation></ref><ref id="B5"><mixed-citation xmlns:xlink="http://www.w3.org/1999/xlink" xlink:type="simple"><person-group><name name-style="western"><surname>Chang</surname><given-names>SS</given-names></name><name name-style="western"><surname>Wu</surname><given-names>CY</given-names></name><name name-style="western"><surname>Cao</surname><given-names>ZY</given-names></name></person-group> (<year>1998</year>) <article-title><tp:taxon-name><tp:taxon-name-part taxon-name-part-type="family">Moraceae</tp:taxon-name-part></tp:taxon-name> (<italic><tp:taxon-name><tp:taxon-name-part taxon-name-part-type="genus">Ficus</tp:taxon-name-part></tp:taxon-name></italic>).</article-title> In: <person-group><name name-style="western"><surname>Chang</surname><given-names>SS</given-names></name><name name-style="western"><surname>Wu</surname><given-names>CY</given-names></name></person-group> (<role>Eds</role>) <issue-title>Flora Reipublicae Popularis Sinicae.</issue-title><source>Science Press, Beijing</source>, <fpage>66</fpage>–<lpage>169</lpage>.</mixed-citation></ref><ref id="B2"><mixed-citation xmlns:xlink="http://www.w3.org/1999/xlink" xlink:type="simple"><person-group><name name-style="western"><surname>Berg</surname><given-names>CC</given-names></name><name name-style="western"><surname>Corner</surname><given-names>EJH</given-names></name></person-group> (<year>2005</year>) <article-title><tp:taxon-name><tp:taxon-name-part taxon-name-part-type="family">Moraceae</tp:taxon-name-part></tp:taxon-name> (<italic><tp:taxon-name><tp:taxon-name-part taxon-name-part-type="genus">Ficus</tp:taxon-name-part></tp:taxon-name></italic>).</article-title> In: <person-group><name name-style="western"><surname>Nooteboom</surname><given-names>HP</given-names></name></person-group> (<role>Ed.</role>) <issue-title>Flora Malesiana.</issue-title><source>National Herbarium of the Netherlands, Leiden</source>, <fpage>1</fpage>–<lpage>730</lpage>.</mixed-citation></ref></ref-list></tp:taxon-treatment>
