# Supplementary material for: ﻿Ficusmotuoensis (Moraceae), a new species from southwest China
Source: PhytoKeys. 2022 Sep 6;206:119–27. doi: 10.3897/phytokeys.206.89338 (PMC9848943; doi:10.3897/phytokeys.206.89338)
Supplement: Supplementary material 1 — Table S1 [file phytokeys-206-119_article-89338__-s001.xlsx]

## Sheet: Sheet1
Ficus motuoensis (Moraceae), a new species from southwest China
Zhen Zhang1, Mei-Jiao Zhang2, Jian-Hang Zhang3, De-Shun Zhang1, Hong-Qing Li3
1 College of Architecture and Urban Planning, Tongji University, Shanghai 200092, China 2 Qingpu Lansheng School, 1588 Zhujiajiao Road, Shanghai, 201713, China 3 School of Life Sciences, East China Normal University, Shanghai 200241, China
Corresponding authors: De-Shun Zhang (zds@tongji.edu.cn), Hong-Qing Li (hqli@bio.ecnu.edu.cn)
Table S1. Detailed information of samples in the study.
Taxon	Collect no.	Location	Collecter	Genbank accesssion no.
				ITS	ETS	G3pdh
Ficus apiocarpa				EU091655	EU084480	-----
Ficus baeuerlenii				AF165377	EU084474	-----
Ficus barba-jovis	20160133	Malaysia: Borneo, Sepilok	Zhen Zhang, Peng-Ceng Yao	MN960124	MN966805	MN988587
Ficus carrii	20160075	Malaysia: Borneo, Mt.Kinabalu	Shen-Zhan Xiong	MN960125	-----	-----
Ficus cavernicola	20160087	Malaysia: Borneo, Mt.Kinabalu	Zhen Zhang, Peng-Ceng Yao	MN960126	-----	MN988588
Ficus disticha				EU091656	EU084481	----
Ficus diversiformis				AY730128	AY730215	EF092392
Ficus excavata	20160060	Malaysia: Borneo, Mt.Kinabalu	Zhen Zhang, Peng-Ceng Yao	MN960153	-----	MN988614
Ficus hederacea 1	JY64	Viet Nam: Lam Dong, Tp. Da Lat, Phuong 3	Hong-Qing Li	ON787736*	ON787742*	ON787747*
Ficus hederacea 2	2009377	China: Yunnan, Jinghong, XishuangbannaGarden	Hong-Qing Li	MN960127	MN966806	MN988589
Ficus hederacea 3	2010113	China: Guangxi, Bose, Napo, Bainan	Hong-Qing Li, Ji-Yun Chen, Shuang Wang, Shen-Zhan Xiong	ON787735*	ON787741*	ON787746*
Ficus jimiensis				AY730129	AY730216	EF092388
Ficus laevis 1	2009411	China: Yunnan, Jinghong, XishuangbannanGarden	Hong-Qing Li	MN960151	MN966823	MN988613
Ficus laevis 2	2010149	China: Guangxi, Jingxi, TonglingCanyon	Shen-Zhan Xiong	MN960152	MN966824	-----
Ficus motuoensis 1	ZZ907	China: Xizang, Motuo	Zhen Zhang, Jian-Hang Zhang	ON787737*	ON787743*	ON787748*
Ficus motuoensis 2	ZZ920	China: Xizang, Motuo	Zhen Zhang, Jian-Hang Zhang	ON787738*	ON787744*	ON787749*
Ficus motuoensis 3	ZZ980	China: Xizang, Motuo	Zhen Zhang, Jian-Hang Zhang	ON787739*	ON787745*	ON787750*
Ficus pantoniana				EU091649	KP407004	-----
Ficus pendens	20160093	Malaysia: Borneo, Mt.Kinabalu	Zhen Zhang, Peng-Ceng Yao	MN960154	-----	-----
Ficus pleiadenia				EU091650	EU084475	EU087676
Ficus punctata				AF165403	AY063545	-----
Ficus recurva	20160127	Malaysia: Borneo, Sepilok	Zhen Zhang, Peng-Ceng Yao	MN960155	-----	MN988615
Ficus ruginervia				-----	EF092323	EF092393
Ficus sagittata	2014078	China: Hainan, Changjiang, Bawangling	Hong-Qing Li, Jing Lu, Zhen Zhang, Li-Fang Zhang	MN960156	MN966825	MN988616
Ficus sarawakensis				EU091657	KP407003	-----
Ficus scratchleyana				EU091658	-----	EU087680
Ficus sp. 1	20160059	Malaysia: Borneo, Mt.Kinabalu	Zhen Zhang, Peng-Ceng Yao	MN960128	-----	MN988590
Ficus sp. 2	20160103	Malaysia: Borneo, Mt.Kinabalu	Zhen Zhang, Peng-Ceng Yao	MN960129	-----	MN988591
Ficus trichocarpa				EU091654	EU084479	-----
Ficus villosa				AY730130	AY730217	EF092391
Star symbol indicates the newly obtained sequences in the study.
